# Supplementary material for: The preliminary analysis of lymphatic flow around the connective tissues surrounding SMA and SpA elucidates patients’ oncological condition in borderline-resectable pancreatic cancer
Source: BMC Surg. 2024 Apr 13;24:107. doi: 10.1186/s12893-024-02398-z (PMC11015602; doi:10.1186/s12893-024-02398-z)
Supplement: Supplementary file 2 — Supplementary Material 2 [file 12893_2024_2398_MOESM2_ESM.xlsx]

## Sheet: _2010拡大　ID_LN__CRT抽出 
Patient ID	Age	sex	operation date	preoperative therapy	tumor size	location	Resectability	operation	His	p-T	p-N	ne	ly	v	recurrence	dead or alive
1	65	M	2018-05-29	NACRT	21	Head	BR	PD	wel	1b	0	0	0	0	Local	dead
2	60	F	2018-07-10	NACRT	16	Head	BR	PD	mod	2	1	1	2	0	Liver	dead
3	76	F	2020-06-11	NAC	22	Head	BR	PD	mod	1c	0	0	0	1	Lung	dead
4	50	F	2018-08-14	NACRT	13	Head	BR	PD	mod	1b	1	0	1	0	none	alive
5	75	M	2018-10-09	NACRT	22	Head	BR	PD	wel	2	1	0	0	0	Liver, LN	dead
6	71	F	2018-11-08	NACRT	27	Head	BR	PD	mod	1b	0	0	0	0	none	alive
7	55	M	2018-11-15	NACRT	21	Head	BR	PD	wel	2	0	0	0	0	none	alive
8	72	M	2018-12-18	NACRT	25	Head	BR	PD	mod	1c	0	0	0	0	none	alive
9	67	M	2019-01-15	NACRT	25	Head	BR	PD	wel	2	2	0	1	0	Liver	dead
10	62	F	2019-02-07	NAC	18	Head	R	PD	wel	2	0	0	0	0	none	alive
11	73	F	2018-07-19	NACRT	21	Head	R	PD	wel	1c	1	0	2	0	none	alive
12	59	M	2021-01-07	NAC	35	Head	BR	PD	wel	2	1	0	1	2	LN	dead
13	73	F	2019-03-19	NACRT	12	body-tail	BR	DP	wel	1b	0	0	0	0	none	alive
14	66	F	2018-11-26	NACRT	13	body-tail	BR	DP	mod	1c	0	0	0	0	none	alive
15	69	F	2018-11-27	None	15	body-tail	R	DP	mod	2	0	0	0	0	none	alive
16	69	F	2019-03-07	NACRT	15	body-tail	R	DP	mod	2	0	0	0	0	none	alive
17	55	F	2019-03-07	NACRT	17	body-tail	R	DP	wel	1a	1	0	0	1	none	alive
18	67	M	2018-11-26	None	12	body-tail	R	DP	HG PanIN	is	0	0	0	0	none	alive
19	53	M	2020-01-31	NAC	24	body-tail	R	DP	mod	3	2	1	1	1	Liver	dead
20	46	M	2020-02-21	NACRT	50	body-tail	R	DP	wel	3	0	1	0	0	Lung	alive
21	41	M	2020-05-26	NACRT	47	body-tail	BR	DP	wel	3	1	0	0	0	none	alive
22	62	M	2021-01-05	None	10	body-tail	R	DP	wel	1c	0	0	0	0	none	alive
23	54	F	2020-07-28	NACRT	13	body-tail	BR	DP	HG PanIN	is	0	0	0	0	none	alive
24	65	M	2021-01-12	NACRT	25	body-tail	R	DP	pCR	0	0	0	0	0	none	alive
25	62	M	2021-01-05	NACRT	26	body-tail	BR	DP-CAR	wel	2	1	1	0	1	Local, Liver	dead
